# Supplementary material for: Model constructions of chemosensitivity and prognosis of high grade serous ovarian cancer based on evaluation of immune microenvironment and immune response
Source: Cancer Cell Int. 2021 Nov 4;21:593. doi: 10.1186/s12935-021-02295-y (PMC8567582; doi:10.1186/s12935-021-02295-y)
Supplement: Supplementary file 5 — Additional file 5: Table S5. Primer Sequences in RT-qPCR. [file 12935_2021_2295_MOESM5_ESM.xlsx]

## Sheet: Sheet1
Supplementary Table 5. Primer Sequences in RT-qPCR
Primer Sequences	Forward	Reverse
CXCL13	5' AAGGTGTTCTGGAGGTCT 3'	5' ATGAAGCGTCTAGGGATA 3'
IDO1	5' AGATGTCCGTAAGGTCTTG 3'	5' AAATAGGAGGCAGTTCCA 3'
PI3	5' TGGCTCCTGCCCCATTATC 3'	5'CAGTATCTTTCAAGCAGCGGTTAG3'
SPP1	5' GATGGCCGAGGTGATAGTGT 3'	5' GCTTTCCATGTGTGAGGTGA 3'
TRIM22	5' CTGTGCCTCCCTGTCGTA 3'	5' AGATGAGTGCTCCGTGGT 3'
β-actin	5' ATGTGGCCGAGGACTTTGATT 3'	5' AGTGGGGTGGCTTTTAGGATG 3'
